# Supplementary material for: Variables associated with subclinical atherosclerosis in a cohort of rheumatoid arthritis patients: Sex-specific associations and differential effects of disease activity and age
Source: PLoS One. 2018 Mar 1;13(3):e0193690. doi: 10.1371/journal.pone.0193690 (PMC5832263; doi:10.1371/journal.pone.0193690)
Supplement: S1 File — (TXT) [file pone.0193690.s001.txt]

V01	V02	V03	V04	V05	V06	V07	V08	V09	V10	V11	V12	V13	V14	V15	V16	V17	V18	V19	V20	V21	V22	V23	V24	V25	V26	V27	V28	V29	V30	V31	V32	V33	V34	V35	V36	V37	V38	V39	V40	V41	V42	V43	V44	V45
1	0	56	0	9	20,14	180	90	0	0	86	6,1	0	0	254	74	157	115	0	0	0	0	0	0	0	0	1	1	1	9	8	4	5	1	5,95	1	1	1	160	69	0,9	576	694	2,84	0
2	1	55	1	9	23,38	142	80	0	0	107	6	0	0	208	45	153	48	0	0	0	0	0	0	0	1	0	1	1	2	1	5	5	5	3,79	0,875	1	1	40	21	0,5	489	656,5	2,82	1
3	1	66	2	17	25,22	173	103	0	1	78	5,6	0	0	164	54	94	81	0	0	0	0	0	0	0	1	1	0	1	0	0	2	2	5	2,47	0	1	1	160	23	0,2	333	636	2,8	1
4	1	46	1	3	29,31	130	81	0	0	77	5,7	0	0	186	37	132	85	0	0	0	0	0	0	0	1	0	0	0	0	0	2	1	2	3,03	0	1	1	40	51	2,7	618	660	2,82	1
5	1	47	1	6	28,26	129	81	0	0	83	5,7	0	0	184	56	109	97	0	0	0	0	0	0	0	1	0	1	0	2	5	2	2	1	4,12	0	1	1	80	23	0,2	459	668	2,83	0
6	0	61	0	9	26,37	118	72	0	0	90	6,1	0	0	138	44	77	84	0	0	0	0	0	0	0	1	0	0	1	0	0	1	1	1	2,77	0,25	0	0	40	51	2,9	517	695	2,84	0
7	1	47	1	4	26,65	120	65	0	0	94	6,1	0	0	245	72	161	62	0	0	0	0	0	0	0	0	0	0	1	1	1	2	2	2	3,25	0,25	1	1	40	30	0,5	402	539,5	2,73	0
8	1	64	0	11	26,71	130	77	0	0	86	5,7	0	0	194	60	120	71	0	1	0	0	0	0	0	1	0	0	1	0	0	2	1	4	1,77	0,125	1	0	40	12	0,5	482	510,5	2,71	0
9	1	34	2	1	29,03	135	98	0	0	87	5,2	0	0	180	46	104	148	0	0	0	0	0	0	0	1	0	1	1	1	2	2	1	2	2,96	0	1	1	0	10	0,3	387	437	2,64	0
10	1	57	0	31	20,43	142	86	0	0	84	5,7	0	0	125	31	76	91	0	1	0	0	1	1	0	1	0	1	1	3	3	5	4	5	5,15	0,125	0	1	0	72	1,1	645	808	2,91	1
11	1	30	0	2	21,79	108	82	0	0	77	5,6	0	0	141	47	81	64	0	0	0	0	0	0	0	1	0	1	1	2	2	2	2	2	4,12	0,125	1	1	40	44	2,2	383	356,5	2,55	0
12	1	53	2	25	26,85	136	92	0	0	89	5,7	0	0	161	43	100	90	0	0	0	0	0	0	0	0	0	0	1	0	0	1	2	4	2,59	0,375	1	1	40	33	0,6	413	575	2,76	1
13	0	34	1	1	31,6	128	78	0	0	73	5,8	0	0	187	67	105	77	0	0	0	0	0	0	0	1	0	1	1	4	4	4	5	5	4,49	2,125	1	0	160	25	1,3	443	602,5	2,78	0
14	0	51	0	11	28,47	152	92	0	0	77	5,7	0	0	160	84	60	78	0	0	0	0	0	0	0	1	0	1	1	3	3	4	3	4	4,61	0,75	0	1	0	41	0,8	404	627	2,8	0
15	0	70	0	5	28,52	167	88	1	1	134	7,4	0	1	178	73	89	78	0	1	0	0	0	0	0	1	0	1	0	0	0	4	2	4	3,63	0,375	1	1	40	80	0,6	472	671,5	2,83	1
16	1	49	2	12	32,25	174	101	0	0	97	5,5	0	0	209	65	118	130	0	0	0	0	0	0	0	1	0	1	1	0	0	2	2	3	2,96	0	1	1	80	46	1,9	532	677,5	2,83	1
17	1	48	0	10	29,73	122	71	0	0	90	5,2	0	0	226	58	148	102	0	0	0	0	0	0	0	1	0	0	1	0	0	1	1	1	2,3	0,625	0	0	0	22	0,2	300	684,5	2,84	1
18	0	44	1	5	26,02	118	86	0	0	79	5,6	0	0	197	62	117	88	0	0	0	0	0	0	0	0	1	0	1	1	22	8	3	5	6,64	0,875	1	1	80	42	0,2	441	572	2,76	0
19	1	69	2	3	26,8	172	87	0	0	83	5,6	0	0	226	86	128	61	0	0	0	0	0	0	0	1	0	1	0	3	3	4	2	4	4,24	0	1	1	40	24	0,3	443	745,5	2,87	0
20	1	73	1	5	29,68	135	86	0	0	93	5,4	0	0	182	38	119	125	0	0	0	0	0	0	0	1	0	0	1	2	3	2	2	4	3,59	0,25	1	0	0	16	0,5	455	916,5	2,96	1
21	0	70	0	8	28,36	135	86	0	1	86	6,8	0	1	197	75	101	104	0	0	0	0	0	0	0	1	0	1	0	4	22	5	3	5	7,08	0,625	0	0	160	96	0,9	394	830,5	2,92	1
22	0	77	0	2	32,05	177	100	0	0	91	5,6	0	0	203	65	124	68	0	0	0	0	0	0	0	1	0	0	0	0	0	0	0	0	2,79	0,125	1	1	0	54	2,9	612	737	2,87	1
23	0	46	0	1	26,54	163	74	1	0	93	7,7	1	0	204	94	94	81	0	0	0	0	0	0	0	1	0	1	0	7	7	8	7	6	6,18	0,5	1	1	0	58	2,5	561	668	2,83	0
24	0	69	0	1	38,98	160	100	0	1	105	5,7	0	0	229	44	141	220	0	0	0	0	0	0	0	1	0	1	0	1	1	3	3	3	3,32	0,25	0	0	0	19	0,8	446	1008	3	0
25	0	40	0	11	18,93	99	68	0	0	83	5,2	0	0	174	87	78	46	0	0	0	0	0	0	0	1	0	0	1	4	2	2	2	1	4,12	0	1	0	320	35	0,2	564	468,5	2,67	0
26	0	60	1	1	29,82	153	78	1	0	95	5,7	0	0	254	96	141	83	0	0	0	0	0	0	0	1	0	1	0	0	0	2	1	2	2,79	0	0	0	0	36	0,2	343	576,5	2,76	1
27	1	56	1	11	38,09	162	97	0	0	123	5,9	0	0	172	42	111	96	0	0	0	0	0	0	0	1	0	0	0	0	0	0	0	0	1,36	0	0	1	40	7	0,3	333	654,5	2,82	0
28	0	53	2	4	29,25	121	78	0	0	86	5,8	0	0	209	95	107	37	0	0	0	0	0	0	0	0	1	0	0	1	0	0	0	0	2,75	0	1	1	0	34	0,2	551	607,5	2,78	1
29	1	72	0	1	29,01	173	100	1	1	126	6,7	0	0	239	46	179	72	0	0	0	0	0	0	0	1	0	0	0	0	0	2	1	0	2,71	0	0	0	0	32	0,4	509	604,5	2,78	0
30	0	55	2	11	22,52	139	94	1	1	86	5,6	0	0	223	93	113	84	0	0	0	0	0	0	0	1	0	1	1	6	6	8	5	5	5,79	0,875	0	1	0	42	0,9	437	604	2,78	0
31	0	65	2	6	24,66	144	69	0	0	89	6	0	0	289	66	193	148	0	0	0	0	0	0	0	1	1	1	0	1	2	3	1	2	3,34	0,875	1	1	40	14	0,2	399	709,5	2,85	1
32	1	78	0	9	24,95	181	86	1	1	85	5,2	0	0	184	65	108	53	0	0	0	1	1	1	0	1	0	1	0	0	0	1	0	0	2,77	0	0	1	0	43	0,9	539	734	2,87	1
33	0	70	0	36	21,29	139	98	0	0	78	5,7	0	0	233	98	118	83	0	0	0	0	0	0	0	1	0	1	0	2	2	6	5	5	5	2,125	1	1	640	70	1,9	633	703	2,85	1
34	0	43	2	4	24,1	121	89	0	0	75	5,2	0	0	220	68	127	124	0	0	0	0	0	0	0	1	0	0	1	6	7	5	5	5	6,03	1,125	0	0	0	92	0,5	498	576	2,76	0
35	1	74	2	6	33,46	150	71	0	0	95	5,6	0	0	213	43	139	154	0	0	0	0	0	0	0	1	0	1	1	0	0	0	0	0	3	0	1	1	0	73	0,7	588	732,5	2,87	1
36	1	59	2	6	28,5	158	86	0	0	82	5,5	0	0	228	84	126	92	0	0	0	0	0	0	0	0	1	1	0	0	0	2	3	5	3,06	0,25	1	1	0	29	0,2	389	743,5	2,87	1
37	0	75	0	3	19,27	186	140	1	0	88	4,5	0	0	225	107	106	59	0	0	0	0	0	0	0	1	0	1	1	1	1	2	1	2	3,43	0	1	1	0	30	0,2	466	657,5	2,82	1
38	0	57	1	8	23,07	143	80	0	0	79	5,2	0	0	208	83	105	102	0	0	0	0	0	0	0	1	0	1	1	2	2	2	2	4	3,92	0,625	1	1	0	33	1	601	561,5	2,75	0
39	1	71	2	4	30,55	184	90	1	0	102	5,2	0	0	225	37	151	183	0	0	0	0	0	0	0	1	0	0	0	1	0	0	0	0	3,11	0	1	1	80	57	0,6	633	786,5	2,9	1
40	0	54	0	2	25,76	111	74	0	0	76	5,9	0	0	231	104	111	78	0	0	0	0	0	0	0	1	0	1	1	1	5	3	3	4	5,04	0,75	1	1	40	82	0,8	495	590,5	2,77	0
41	0	59	0	2	34,84	138	85	0	0	103	5,4	0	0	202	44	139	94	0	0	0	0	0	0	0	1	0	1	1	1	5	1	2	4	5,48	1,125	1	1	0	38	0,6	464	607	2,78	0
42	0	81	0	23	27,64	150	62	1	0	99	6,1	0	0	199	73	104	112	0	1	0	0	0	0	0	1	0	0	0	10	0	3	2	2	3,59	1	1	1	0	93	0,5	500	592,5	2,77	1
43	0	70	0	23	20,49	150	90	0	1	87	5,5	0	0	246	128	93	127	0	1	0	0	0	0	0	0	1	1	1	0	0	0	1	0	1,94	0,25	0	1	40	16	1,3	439	666	2,82	1
44	0	80	0	13	30,89	167	85	1	0	86	5,7	0	0	236	89	134	67	0	0	0	0	0	0	0	1	0	1	1	0	0	1	5	6	3,29	1,375	1	1	640	90	1	465	759	2,88	1
45	0	65	0	31	32,27	184	110	1	0	241	9,5	1	1	246	56	170	100	0	0	0	0	0	0	0	1	1	0	0	2	2	6	2	2	4,83	0,625	1	1	0	55	0,2	429	742,5	2,87	1
46	1	77	2	2	22,7	150	85	1	0	84	6,1	0	0	185	70	103	60	0	0	0	0	0	0	0	1	0	1	1	0	0	1	1	0	2,45	0	1	0	40	27	0,3	466	745,5	2,87	1
47	0	54	1	1	17,93	119	72	0	0	79	5,9	0	0	211	73	122	82	0	0	0	0	0	0	0	1	0	0	0	0	0	0	0	0	2,31	0	1	1	0	27	0,2	460	591	2,77	0
48	0	77	0	15	21,73	121	74	0	0	80	5,4	0	0	196	70	112	68	0	1	0	0	0	0	0	1	0	1	0	0	22	3	3	5	6,2	0,875	1	1	0	91	3,9	682	674	2,83	1
49	0	62	0	4	21,57	135	75	0	1	147	5,4	0	0	262	111	130	105	0	0	0	0	0	0	0	1	0	0	0	3	2	6	5	4	5,41	0,875	1	0	40	111	0,5	596	691	2,84	1
50	0	69	0	15	23,34	137	84	0	0	73	5,2	0	0	172	57	102	64	0	0	0	0	0	0	0	1	0	1	0	0	0	7	3	1	3,38	0,125	0	1	40	31	0,3	408	732	2,87	0
51	1	66	2	9	30,54	178	106	0	0	92	5,4	0	0	162	39	104	93	0	0	0	1	1	1	0	1	0	1	0	1	0	0	0	0	3,55	0	1	0	0	107	1,9	700	710	2,85	1
52	0	74	0	23	31,25	160	76	1	1	74	5,3	0	0	183	73	99	53	0	0	0	0	0	0	0	1	1	1	1	3	3	5	5	8	5,46	2,5	1	1	0	112	0,8	529	658	2,82	0
53	0	44	1	6	57,23	115	75	0	0	98	5,3	0	0	176	56	103	86	0	0	0	0	0	0	0	1	0	1	1	2	12	5	2	2	5,8	1,5	1	1	40	52	4,9	687	724,5	2,86	0
54	0	77	0	10	32,39	150	80	1	1	170	9,3	1	0	215	65	121	144	1	0	0	0	0	0	0	1	0	1	0	0	3	3	3	3	4,58	1	1	1	0	95	1,9	635	635	2,8	0
55	0	75	0	10	34,67	140	60	0	1	85	8	0	1	220	68	118	168	0	0	0	0	0	0	0	1	0	1	0	1	2	5	4	5	4,7	1,875	1	1	0	66	1,8	452	535	2,73	1
56	1	64	2	2	28,72	199	99	0	1	91	5,1	0	0	163	52	97	72	0	0	0	0	0	1	0	1	0	1	1	0	0	0	0	0	2,02	0	0	0	40	18	0,2	322	1157	3,06	1
57	0	79	0	20	26,89	150	71	1	1	108	5,6	0	0	238	80	143	75	0	0	0	0	0	0	0	1	0	1	1	2	0	3	3	2	3,88	0,875	1	0	160	45	3,5	552	536,5	2,73	0
58	1	34	0	12	26,02	152	102	0	0	97	5,3	0	0	204	66	131	37	0	0	0	0	0	0	0	1	0	0	0	0	0	0	0	0	1,74	0	1	1	40	12	0,2	276	582,5	2,77	0
59	0	60	0	40	23,82	145	95	1	1	92	5,3	0	0	274	66	165	217	0	0	0	0	0	0	0	1	0	1	1	2	0	5	6	3	3,54	0,875	1	1	0	33	0,5	417	679	2,83	0
60	1	54	2	3	30,03	120	76	0	1	72	6,2	0	1	141	24	69	241	0	1	1	0	0	0	0	1	0	1	0	0	0	2	2	2	2,61	0,25	0	0	10,53	28	0,2	511	625,5	2,8	0
61	0	63	0	4	40,25	179	96	0	1	77	5,2	0	0	214	91	112	53	0	0	0	0	0	0	0	1	0	0	1	0	3	2	2	0	3,88	0,125	0	0	40	43	0,4	459	629	2,8	1
62	1	56	0	7	28,74	158	88	0	1	115	6	0	0	146	40	80	121	0	1	0	1	1	0	0	1	0	1	1	0	2	4	2	4	2,32	0,375	0	0	0	4	0,2	364	601,5	2,78	1
63	1	76	2	10	33,5	150	89	1	0	78	5	0	0	169	38	81	251	0	0	0	0	0	0	0	1	0	1	1	0	0	0	0	0	2,43	0,125	1	1	80	32	1	530			1
64	0	46	1	9	29,14	135	70	0	0	83	5,3	0	0	181	76	92	65	0	0	0	0	0	0	0	1	0	0	1	1	3	2	2	3	3,78	0,5	1	1	80	25	0,2	343	615	2,79	0
65	0	51	1	1	22,31	115	81	0	0	89	5,4	0	0	213	58	135	98	0	0	0	0	0	0	0	1	0	1	1	1	4	6	5	6	3,92	0,5	1	1	0	11	0,2	365	526	2,72	0
66	0	51	1	10	22,28	123	74	0	0	83	5,4	0	0	168	68	89	56	0	0	0	0	0	0	0	0	1	0	1	1	2	4	4	4	4,65	0,875	1	1	160	75	1	488	496	2,7	1
67	0	60	0	12	24,48	156	102	0	0	104	5,6	0	0	237	46	164	136	0	0	0	0	0	0	0	1	1	0	1	1	12	5	5	5	4,28	1,75	1	1	40	7	0,3	288	686	2,84	0
68	0	47	2	3	23,12	148	105	0	0	92	5,1	0	0	191	66	114	56	0	0	0	0	0	0	0	1	0	1	1	0	0	0	1	1	1,68	0	1	1	40	11	0,2	389	571,5	2,76	0
69	0	45	2	27	40,69	162	54	0	0	92	5,2	0	0	194	113	69	58	0	0	0	0	0	0	0	1	1	0	1	2	4	6	4	5	4,78	0,75	0	0	0	32	0,5	556			0
70	0	48	1	21	32	152	93	0	0	74	5,9	0	0	203	66	91	231	0	0	0	0	0	0	0	1	1	1	0	1	2	2	2	2	4,07	0,625	1	0	0	54	0,7	497	443	2,65	1
71	0	72	0	47	32,5	140	70	0	0	93	6,1	0	0	187	75	95	84	0	1	0	0	0	0	0	1	0	0	1	0	0	5	2	1	3,66	0	1	0	40	69	0,3	498	741,5	2,87	1
72	1	70	2	11	22,27	116	66	0	0	93	6	0	0	163	72	71	101	0	1	0	0	1	0	1	1	0	1	0	1	1	2	3	8	3,84	0	0	1	0	49	0,4	561	628,5	2,8	1
73	0	36	1	4	18,59	101	59	0	0	87	5,4	0	0	257	67	180	50	0	1	0	0	0	0	0	0	1	0	0	1	1	0	0	0	2,64	0,125	0	0	0	13	0,2	388	477	2,68	0
74	0	61	0	20	29,91	155	88	0	0	88	5,4	0	0	140	65	59	82	0	1	0	0	0	0	0	0	0	1	0	1	1	3	2	5	3,11	0	0	0	0	14	0,2	427	537,5	2,73	0
75	0	47	0	4	24,24	122	78	0	0	163	7,4	1	0	233	88	122	114	0	0	0	0	0	0	0	1	0	1	0	3	3	1	1	1	4,35	0,25	0	0	0	51	0,3	583	581,5	2,77	0
76	0	51	1	9	28,02	122	77	0	0	95	5,2	0	0	254	97	137	99	0	0	0	0	0	0	0	0	0	0	1	0	22	5	3	7	5,84	1,75	1	1	40	36	0,2	389	593	2,77	1
77	0	50	0	12	26,76	126	71	0	0	96	5,7	0	0	193	73	99	104	0	0	0	0	0	0	0	1	0	0	0	0	0	0	0	0	2,82	0	0	0	0	56	0,4	466	590	2,77	0
78	0	70	0	7	21,43	179	111	1	0	76	6	0	0	189	77	92	98	0	0	0	0	0	0	0	1	0	1	0	2	9	1	3	3	4,38	0,125	1	1	0	22	1,2	460	797,5	2,9	1
79	0	51	0	6	32,42	110	81	0	0	97	5,6	0	0	197	72	103	109	0	0	0	0	0	0	0	0	1	1	1	1	2	1	2	4	3,59	0,25	1	1	40	30	0,2	390	714	2,85	0
80	0	76	0	4	36,94	115	76	1	1	82	6,7	0	1	188	103	63	110	0	1	1	1	1	0	0	0	1	1	1	3	1	5	2	5	4,1	0,625	1	1	0	29	0,2	425	681	2,83	1
81	0	48	1	6	30,61	100	60	0	0	91	5,5	0	0	212	61	131	102	0	0	0	0	0	0	0	1	0	0	1	0	0	3	1	4	2,61	0	0	1	0	23	0,8	478	539,5	2,73	0
82	0	62	1	15	20,75	129	82	0	0	83	6	0	0	256	69	167	102	0	0	0	0	0	0	0	1	0	1	1	0	0	0	0	0	1,25	0,125	1	1	0	6	0,2	376	782	2,89	0
83	0	71	0	12	33,64	133	86	0	0	76	5,3	0	0	203	89	87	136	0	0	0	0	0	0	0	0	1	0	0	0	0	0	1	0	1,46	0,25	1	1	40	8	0,2	255			1
84	0	75	0	32	22,68	139	78	1	1	115	6	0	1	354	44	234	382	0	1	1	0	0	0	0	1	0	0	1	0	22	3	2	2	5,35	0,375	0	0	0	27	0,2	363	798	2,9	1
85	0	69	0	12	25,74	177	95	0	1	78	5,9	0	0	235	77	133	125	0	0	0	0	0	0	0	0	1	0	1	1	13	4	2	4	4,8	0,5	0	1	40	16	0,2	277	723	2,86	0
86	1	58	2	4	31,84	117	58	0	1	114	8,3	1	1	243	87	129	134	0	1	0	1	1	0	0	1	0	1	1	0	0	4	2	6	3,77	0,375	1	0	0	98	0,6	574	574,5	2,76	1
87	1	72	2	32	26,62	128	71	0	1	80	5,4	0	0	191	54	100	185	0	1	0	1	1	0	0	0	0	1	0	2	0	2	4	7	3,01	0,375	0	0	0	16	0,2	361			1
88	0	64	0	12	35,38	141	70	1	1	97	5,4	0	0	258	61	168	144	0	0	0	0	0	0	0	0	1	0	0	3	3	5	3	5	4,35	0,625	0	0	0	23	2,6	481	607,5	2,78	0
89	1	50	0	15	35,31	130	80	0	0	100	5,7	0	0	200	67	119	71	0	0	0	0	0	0	0	0	1	0	1	0	2	1	2	0	3,64	0	1	1	40	48	0,6	418	724,5	2,86	0
90	1	50	2	6	31,75	120	70	1	1	101	5	0	0	151	61	74	79	0	1	0	1	1	0	0	1	1	0	0	1	2	0	0	1	2,97	0	1	1	80	15	0,2	349	616,5	2,79	1
91	0	25	0	1	21,83	100	70	0	0	90	5,5	0	0	159	69	71	95	0	0	0	0	0	0	0	1	0	1	1	2	2	4	3	4	3,49	0,625	1	1	40	12	1,2	414	383	2,58	0
92	1	69	2	9	30,25	155	91	0	1	117	5,7	0	0	202	46	128	138	0	0	0	0	0	0	0	1	0	0	0	0	1	2	0	2	2,69	0	0	0	40	14	0,7	484	779,5	2,89	0
93	1	63	2	20	34,14	120	70	1	1	90		0	0	164	43	110	54	0	0	0	0	0	0	0	1	0	0	0	0	0	0	0	0	2,87	0	1	1	160	60	1,8	514	691	2,84	1
94	0	58	0	18	35,8	129	91	1	1	49	7,8	0	1	328	49	205	372	0	1	0	0	0	0	1	0	1	1	1	0	1	2	2	2	3,24	0,625	1	1	0	31	0,9	400	517,5	2,71	0
95	0	64	1	18	24,56	166	91	0	0	107	6,2	0	0	280	57	188	173	0	0	0	1	0	0	0	0	0	0	0	0	0	0	0	0	2,25	0	1	1	40	25	0,2	307	734,5	2,87	0
96	0	50	0	5	32,05	125	88	1	0	97	5,6	0	0	193	85	99	44	0	0	0	0	0	0	0	0	1	0	0	0	8	3	2	3	5,04	0,625	1	0	0	76	1,2	481	575	2,76	0
97	0	57	0	13	25,64	132	90	0	0	95	5,7	0	0	236	62	141	165	0	0	0	0	0	0	0	1	0	1	1	0	5	3	3	5	4,74	0,625	1	1	0	80	1,2	558	534,5	2,73	0
98	0	51	2	5	23,6	120	75	0	0	88	4,9	0	0	206	75	121	52	0	0	0	0	0	0	0	1	1	1	1	1	2	3	3	5	1,98	0,75	1	1	40	2	0,2	156	544,5	2,74	0
99	0	64	0	37	26,44	108	68	0	0	97	5,5	0	0	236	60	151	126	0	0	0	0	0	0	0	1	0	0	1	1	1	0	1	3	3,12	0	0	0	40	26	0,2	411	672	2,83	0
100	0	72	0	13	32,97	126	75	0	0	93	5,4	0	0	216	80	115	103	0	0	0	0	0	0	0	1	0	0	1	0	0	2	1	2	2,68	0,375	0	0	0	31	0,5	372	784,5	2,9	0
101	0	40	0	3	20,87	109	79	0	0	91	5	0	0	184	67	101	81	0	0	0	0	0	0	0	0	0	0	0	0	1	2	1	4	3,22	0,375	1	1	160	30	0,2	394	501	2,7	0
102	1	50	0	1	25,89	170	93	0	0	110	4,7	0	0	240	34	142	322	0	0	0	0	0	0	0	1	0	0	1	1	0	0	0	0	2,46	0	1	1	0	15	0,2	264	643,5	2,81	0
103	1	60	1	10	24,39	142	78	0	0	101	4,9	0	0	211	45	96	351	0	0	0	0	0	0	0	0	0	0	0	0	0	0	0	0	1,85	0	0	0	80	14	0,2	348	589,5	2,77	0
104	0	56	0	15	26,16	138	84	0	0	106	5,7	0	0	191	58	115	89	0	0	0	0	0	0	0	1	0	0	1	0	0	1	0	0	3,29	0	1	1	160	90	1,6	607	606,5	2,78	1
105	1	63	2	15	27,85	133	70	0	1	104	5,5	0	0	203	37	136	152	0	1	0	1	1	0	0	0	1	0	0	0	0	0	0	0	1,46	0	1	0	40	8	0,3	351	692	2,84	1
106	0	30	0	4	29,78	145	80	0	0	81	5,2	0	0	154	60	68	131	0	0	0	0	0	0	0	0	1	1	0	7	11	8	7	8	6,67	2,375	0	0	40	68	1,3	515	637	2,8	0
107	1	74	2	2	32,72	181	75	1	1	89	5,3	0	0	180	65	100	74	0	0	0	1	0	0	0	0	1	1	0	0	0	0	0	0	2,88	0,25	1	1	0	61	1,3	573	684,5	2,84	1
108	1	67	2	3	26,89	145	89	0	1	90	5,4	0	0	203	52	136	73	0	0	0	0	0	0	0	1	0	0	0	0	0	0	0	0	2,66	0,375	1	1	40	45	1,4	495	692,5	2,84	0
109	1	48	2	7	40,22	120	80	0	0	88	5,3	0	0	182	41	123	90	0	0	0	0	0	0	0	1	0	0	1	0	0	0	0	1	2,19	0	1	1	0	23	0,7	376	672	2,83	1
110	1	49	1	11	28,15	155	100	0	0	88	5,7	0	0	214	53	130	155	0	0	0	0	0	0	0	1	1	0	1	0	0	0	0	4	2,47	0,25	1	1	40	34	2,2	606	768,5	2,89	1
111	0	76	0	26	36,99	158	108	1	1	85	5,6	0	0	205	89	103	67	0	0	0	0	0	1	0	0	1	1	1	0	4	3	2	3	4,1	1,125	1	1	40	39	0,3	318	630	2,8	0
112	0	66	1	3	18,99	119	68	0	0	82	5,5	0	0	182	58	92	162	0	0	0	0	0	0	0	1	0	0	1	6	6	8	6	8	6,29	1,875	1	1	0	85	3	700	842	2,93	1
113	0	60	0	12	37,08	154	92	1	0	100	6,2	0	0	231	87	127	83	0	0	0	0	0	0	0	1	1	1	1	2	8	1	5	5	5,05	0,5	1	1	80	66	0,8	469	607,5	2,78	1
114	0	57	2	13	20,52	144	88	0	0	93	4,8	0	0	219	102	105	59	0	0	0	0	0	0	0	1	0	0	1	1	2	3	2	4	3,87	0,75	1	1	80	30	0,2	468	710	2,85	0
115	0	43	0	13	25,04	103	75	0	0	97	5,6	0	0	150	78	62	50	0	0	0	0	0	0	0	1	0	0	1	2	6	0	1	4	3,56	0,125	1	1	640	13	0,2	364	545,5	2,74	0
116	0	40	1	13	22,49	121	80	0	0	101	5,2	0	0	185	72	96	87	0	0	0	0	0	0	0	1	0	1	1	1	2	0	3	4	3,58	0	1	1	40	36	1,1	468	467	2,67	0
117	1	66	2	30	25,56	136	83	0	1	102	5	0	0	186	36	112	190	0	1	0	1	1	0	0	1	0	1	0	1	0	1	1	0	3,36	0	1	1	0	67	0,4	468	841,5	2,93	1
118	1	41	2	1	21,13	137	85	0	0	72	5	0	0	258	65	175	90	0	0	0	0	0	0	0	1	0	1	1	7	9	5	4	4	5,7	0,75	0	0	40	40	1,2	571	631,5	2,8	0
119	1	55	0	14	24,81	134	92	0	0	71	5,3	0	0	214	65	130	94	0	0	0	0	0	0	0	0	1	1	1	0	0	1	1	1	2,33	0	0	1	40	23	0,2	438	637	2,8	0
120	1	76	2	20	27,2	143	94	0	1	70	6,3	0	0	173	58	99	78	0	0	0	0	0	0	0	1	0	1	1	12	0	4	5	7	4,95	1,125	1	1	40	33	1,2	400	880	2,94	1
121	1	53	1	6	30,64	120	80	0	0	92	5,4	0	0	289	51	218	98	0	1	0	0	0	0	0	0	1	0	1	0	0	0	0	1	2,22	0	1	0	40	24	0,2	462	758,5	2,88	1
122	0	74	0	13	26,93	170	90	1	0	78	5,1	0	0	191	85	93	63	0	0	0	0	1	0	0	1	0	0	0	0	2	0	0	1	2,69	0	1	0	160	15	0,2	351	583	2,77	1
123	0	56	2	10	27,13	123	75	0	0	96	5,6	0	0	221	65	132	119	0	0	0	0	0	0	0	1	1	0	0	1	3	4	2	4	3,66	0,75	1	1	40	14	0,3	269	691,5	2,84	1
124	1	74	0	3	29,74	110	60	1	0	87	5,4	0	0	212	61	140	54	0	0	0	0	1	0	0	1	0	0	0	0	1	3	2	3	1,95	0	0	0	0	4	0,2	334	883,5	2,95	0
125	1	51	1	5	26,54	130	90	0	0	98	5,6	0	0	174	56	102	81	1	0	0	0	0	0	0	1	0	0	1	0	0	0	0	2	0,49	0,225	1	0	0	2	0,2	315	650	2,81	1
126	0	60	2	19	29,8	145	90	1	0	80	5,6	0	0	222	73	131	90	0	0	0	0	0	0	0	1	0	0	1	0	0	1	1	5	2,52	0,375	1	0	40	30	2,1	525	675	2,83	1
127	0	56	0	13	42,68	144	87	0	1	106	5,7	0	0	193	66	107	100	0	1	0	0	0	0	0	0	1	0	1	0	0	8	1	8	3,98	1,375	1	0	80	66	0,4	465	566,5	2,75	0
128	1	63	1	12	13,67	134	97	0	0	94	5,9	0	0	259	72	159	141	0	0	0	0	0	0	0	1	0	0	1	2	1	2	3	4	3,76	0,875	1	1	0	37	0,3	412	599	2,78	0
129	1	62	1	7	26,05	130	90	0	0	104	5,4	0	0	236	66	152	90	0	0	0	0	0	0	0	0	1	0	1	0	0	0	0	0	2,4	0	1	1	80	31	0,3	401	742	2,87	1
130	1	56	1	21	27,12	128	80	0	0	72	5,7	0	0	230	71	137	111	0	0	0	0	0	0	0	1	1	1	1	1	0	0	2	3	3,02	0	1	1	0	50	0,6	511	606,5	2,78	0
131	1	60	2	9	25,89	107	72	0	0	88	5,4	0	0	226	42	158	132	0	0	0	0	0	0	0	1	0	0	0	0	2	0	0	0	3,49	0	1	1	80	47	0,2	359	620,5	2,79	0
132	0	48	0	3	21,61	100	60	0	0	83	5,4	0	0	217	88	122	37	0	0	0	0	0	0	0	1	0	0	1	0	0	5	0	0	2,51	0,375	1	1	0	36	0,3	450	653	2,82	0
133	0	59	1	8	24,44	122	65	0	0	83	5,5	0	0	259	83	159	86	0	0	0	0	0	0	0	1	0	0	1	0	0	1	1	4	1,75	0	1	1	0	10	0,2	336	499	2,7	1
134	1	39	1	2	21,64	120	70	0	0	85	5,5	0	0	125	48	71	32	0	0	0	0	0	0	0	1	0	1	1	6	1	1	1	2	2,36	0	1	1	0	4	0,2	351	566	2,75	0
135	0	59	0	4	20,91	165	80	0	0	88	5,1	0	0	265	90	162	66	0	0	0	0	0	0	0	1	0	1	0	1	1	0	0	3	3,59	0,25	0	0	0	51	0,8	487	621,5	2,79	1
136	1	77	2	10	30,79	164	100	1	0	87	5,2	0	0	185	46	114	124	0	0	0	0	0	0	0	1	0	1	1	0	1	2	2	8	3,5	0,125	1	1	160	64	2,2	558	651	2,81	1
137	1	57	2	4	27,35	138	85	0	0	99	5,2	0	0	170	51	107	61	0	0	0	0	0	0	0	1	0	0	0	0	0	0	0	0	1,46	0	1	1	0	8	0,2	345	860,5	2,94	1
138	0	52	1	13	23,68	130	81	0	0	83	5,4	0	0	152	40	85	137	0	0	0	0	0	0	0	0	1	0	0	0	0	1	1	1	3,07	0,875	1	1	40	79	0,8	557	721	2,86	0
139	0	52	0	6	26,71	173	80	0	0	79	5,4	0	0	210	75	124	55	0	0	0	0	0	0	0	0	0	1	1	2	3	5	5	5	4,79	1,125	1	1	0	120	2,2	658	466,5	2,67	0
140	1	67	2	8	33,75	119	80	1	1	124	6,4	0	0	191	50	119	112	0	1	0	1	1	0	0	0	0	1	1	0	0	1	1	1	2,45	0,25	1	0	0	27	0,8	502	572	2,76	1
141	0	44	1	5	22,71	110	70	0	0	87	5,7	0	0	216	82	119	73	0	0	0	0	0	0	0	1	0	0	0	0	0	0	0	0	1,54	0	1	1	0	9	0,2	345	586	2,77	0
142	1	67	2	11	29,4	120	70	1	1	144	6,5	0	1	165	37	104	121	0	0	0	0	0	0	0	1	0	0	0	0	0	0	0	0	1,85	0	0	0	0	14	0,2	501	891,5	2,95	1
143	0	45	1	4	27,33	142	86	0	0	86	5,4	0	0	190	79	104	33	0	0	0	0	0	0	0	1	0	0	1	1	1	0	0	0	2,97	0,625	1	1	40	21	0,2	337	607,5	2,78	0
144	0	73	0	25	22,79	93	70	0	0	81	5,2	0	0	249	61	164	121	0	0	0	0	0	0	0	1	0	1	0	1	1	3	3	3	3,75	0,875	1	1	0	35	1,1	508	742,5	2,87	0
145	0	64	0	11	31,72	140	80	1	0	93	5,9	0	0	184	63	109	62	0	0	0	0	0	0	0	1	0	1	0	1	1	2	1	3	3,25	0,25	1	1	0	21	0,3	501	806	2,91	1
146	0	68	0	21	35,43	144	88	0	0	76	5,4	0	0	225	87	126	62	0	0	0	0	0	0	0	1	1	1	0	0	0	3	3	3	2,82	0,875	0	1	0	31	0,2	493	519,5	2,72	0
147	0	36	0	6	25,34	105	70	0	0	89	5,2	0	0	179	52	114	63	0	0	0	0	0	0	0	1	0	0	0	1	2	2	1	3	2,95	0,25	1	1	160	14	0,6	469	576	2,76	0
148	1	46	0	2	30,56	115	80	0	0	97	6	0	0	229	57	149	117	0	0	0	0	0	0	0	1	0	1	1	4	8	6	5	6	4,08	0,375	1	1	40	14	0,9	501	610,5	2,79	0
149	0	79	0	20	30	140	60	1	1	80	5,5	0	0	227	57	133	183	0	1	0	0	0	0	0	1	0	1	0	0	0	5	3	8	1,87	0,625	1	1	0	13	0,3	444	604	2,78	1
150	0	38	1	1,5	21,09	153	60	0	0	73	4,7	0	0	156	67	78	54	0	0	0	0	0	0	0	1	0	0	0	0	0	0	0	2	1,36	0	1	1	0	7	0,2	353	567	2,75	1
151	0	73	0	11	32,5	135	70	1	1	78	6,2	0	0	257	68	160	146	0	0	0	0	0	0	0	0	0	1	0	1	12	4	2	9	5,21	1,25	1	1	40	32	1,2	436	576,5	2,76	1
152	0	75	0	1	19,91	142	60	0	1	89	5,9	0	0	265	67	155	217	0	0	0	0	0	0	0	1	0	1	0	3	0	2	1	0	3,17	0,625	1	1	0	31	0,3	436	525,5	2,72	0
160	0	47	2	9	21,03	110	70	0	0	89	5,5	0	0	207	73	120	69	0	0	0	0	0	0	0	0	1	0	1	0	0	2	2	2	2,34	0,625	1	0	80	19	0,2	446	485,5	2,69	0
161	0	53	0	7	26,09	141	60	1	0	121	6,3	0	0	187	53	118	82	0	0	0	0	0	0	0	0	1	0	1	3	4	2	2	5	4,52	1	0	1	1280	43	1,2	436	616,5	2,79	0
162	0	67	0	15	25,23	145	85	0	0	113	5,8	0	0	217	63	126	140	0	1	0	0	0	0	0	0	1	0	1	0	2	1	1	3	3,55	0,125	1	1	160	42	0,2	416	692,5	2,84	1
163	0	55	0	6	27,9	109	75	0	0	103	5,7	0	0	239	78	146	77	0	0	0	0	0	0	0	1	0	0	1	0	0	0	1	1	2,06	0,25	1	1	0	19	0,6	320	840	2,92	0
164	0	35	2	0,5	27,02	106	75	0	0	101	5,4	0	0	160	47	90	114	0	0	0	0	0	0	0	1	0	1	1	0	3	2	3	4	3,5	0,5	0	1	0	25	1,1	435	671	2,83	0
165	0	59	1	11	37,71	127	90	0	0	95	5,5	0	0	254	85	149	98	0	0	0	0	0	0	0	0	0	1	1	0	0	1	0	1	2,88	0	1	1	80	50	0,8	537	619	2,79	1
166	0	43	1	0,5	22,44	100	60	0	0	84	5,2	0	0	199	70	109	102	0	0	0	0	0	0	0	1	0	0	1	1	4	3	1	1	3,56	0,375	1	1	0	12	0,2	379	630	2,8	1
167	0	70	0	1	33,78	135	70	0	0	97	5,8	0	0	194	63	114	85	0	0	0	0	0	0	0	1	0	1	1	0	4	5	2	5	4,43	0,25	1	1	640	103	0,6	333	557	2,75	0
168	0	62	0	3	34,75	122	80	0	0	114	5,9	0	0	195	50	126	96	0	0	0	0	0	0	0	1	0	0	1	0	1	0	0	0	3,18	0,375	1	1	0	42	0,8	401	700	2,85	0
169	0	54	0	12	26,5	120	85	1	0	86	5,5	0	0	173	69	89	74	0	1	0	0	0	0	0	0	0	1	0	0	0	0	0	0	1,46	0	0	0	0	8	0,3	373	622,5	2,79	0
170	0	50	1	1	22,53	130	70	0	0	85	5,7	0	0	183	67	103	64	0	0	0	0	0	0	0	1	0	1	1	3	6	5	5	7	3,87	0,875	0	1	0	16	1,5	486	584	2,77	0
171	0	56	1	10	27,07	150	80	1	1	71	6,1	0	0	206	63	123	101	0	0	0	0	0	0	0	1	0	1	0	0	0	3	2	4	2,07	0,5	1	1	0	18	0,4	370	534	2,73	0
172	1	42	1	3	26,78	126	89	0	0	104	6,5	0	0	228	33	169	128	0	0	0	0	0	0	0	1	0	0	1	0	1	2	2	2	3,16	1	1	1	80	38	1,1	471	552,5	2,74	0
173	0	68	0	23	19,33	140	80	0	0	69	5,2	0	0	248	72	161	75	0	0	0	0	0	0	0	1	1	1	1	1	1	5	5	6	4,17	0,375	0	1	80	43	0,2	417	702,5	2,85	1
174	0	54	0	0,5	23,33	135	75	0	0	95	5,2	0	0	228	63	148	84	0	0	0	0	0	0	0	0	0	0	0	2	3	3	4	3	4,73	0,625	1	1	40	67	1,5	588	571	2,76	0
175	0	54	2	4	28,67	130	70	0	0	108	5,1	0	0	239	128	99	58	0	0	0	0	0	0	0	0	0	1	1	2	1	2	2	2	3,29	0,25	1	1	40	27	0,5	405	569	2,76	0
176	1	39	2	1	23,62	116	76	0	0	82	5,3	0	0	189	89	84	78	0	0	0	0	0	0	0	0	0	1	1	7	3	3	3	5	4,02	1	0	0	40	10	0,2	360	473,5	2,68	0
177	0	52	1	1	23,18	125	80	0	0	82	5,3	0	0	185	59	115	55	0	0	0	0	0	0	0	1	0	0	0	2	2	0	2	3	3,32	0,25	1	0	0	21	0,2	420	509	2,71	0
178	0	44	0	4	33,54	134	75	0	0	148	7,5	1	1	183	35	102	229	1	1	0	0	0	0	0	1	0	1	1	5	5	6	5	7	4,54	0,75	1	1	80	39	0,9	398	573	2,76	1
179	0	56	1	14	41,12	140	90	0	0	104	5,3	0	0	268	69	170	143	0	0	0	0	0	0	0	0	1	0	0	1	2	2	3	3	1,98	0,75	1	1	80	2	0,2	235	610,5	2,79	0
180	0	51	0	0,6	19,98	105	71	0	0	74	5,7	0	0	156	74	73	46	0	1	0	0	0	0	0	1	0	0	1	0	1	1	3	6	2,16	0	0	1	0	8	0,2	284	764	2,88	0
181	0	59	0	46	22,97	120	70	0	1	95	5,6	0	0	211	61	137	65	0	0	0	0	0	0	0	0	0	1	1	2	2	6	5	6	3,82	1,25	0	0	1,4	13	0,2	342	885,5	2,95	1
182	1	53	1	1	34,3	160	106	0	0	132	6,6	0	1	190	43	116	153	0	0	0	0	0	0	0	1	0	0	1	1	1	3	3	5	3,48	0	1	1	0	24	0,2	506	707,5	2,85	0
183	0	72	2	9	31,33	172	86	1	1	249	12,9	1	1	248	77	145	131	0	0	0	0	0	0	1	1	0	1	0	4	6	6	4	6	5,74	1,375	1	1	640	69	0,3	413	686,5	2,84	1
184	0	58	0	1	26,67	164	104	1	1	95	5,4	0	0	220	81	124	76	0	0	0	0	0	0	0	1	0	0	0	0	0	0	0	0	2,51	0	1	1	40	36	0,2	308	663,5	2,82	0
185	0	63	1	14	26,57	151	72	0	0	89	5,3	0	0	208	65	119	120	0	1	0	0	0	0	0	1	0	0	1	2	0	1	1	3	2,76	0,875	0	0	0	24	0,2	394	642	2,81	0
186	0	57	0	2	25,35	120	70	0	0	98	5,5	0	0	183	91	83	46	0	0	0	0	0	0	0	1	0	0	0	1	1	1	2	6	3,56	0,375	1	1	0	40	0,2	388	570	2,76	0
187	0	58	1	1	23,62	114	72	0	0	86	5,6	0	0	144	60	57	135	0	1	0	0	0	0	0	1	0	0	0	1	1	3	1	4	3,48	0	0	1	40	29	0,2	472	671	2,83	1
188	1	57	2	20	29,2	171	108	1	1	188	7,8	1	0	185	44	112	144	0	1	0	1	1	0	0	1	0	0	1	4	9	5	5	6	4,53	0	1	1	40	23	0,2	454	642,5	2,81	1
189	1	61	1	0,6	19,62	140	80	1	1	78	5,6	0	0	235	83	130	109	0	0	0	0	0	0	0	1	0	1	1	3	3	5	5	3	4,58	1,125	1	1	80	32	1	417	658	2,82	1
190	0	61	1	40	26,32	143	80	1	1	85	5,9	0	0	198	42	128	140	0	0	0	0	0	0	0	0	0	0	1	1	11	5	2	7	4,68	1	0	0	40	14	0,2	392	950,5	2,98	1
191	0	62	0	19	30,41	130	80	1	1	116	6,5	0	1	225	113	101	55	0	0	0	0	0	0	0	1	0	1	0	1	1	5	2	5	3,9	1,125	1	1	0	29	0,2	400	705,5	2,85	0
192	1	49	2	1	25,81	105	66	0	0	88	5,7	0	0	215	60	141	69	0	0	0	0	0	0	0	1	0	1	0	0	0	1	2	6	2,24	0,25	1	1	40	20	0,2	368	667,5	2,83	0
193	0	47	1	0,6	19,82	120	70	0	0	80	5,7	0	0	162	75	76	57	0	0	0	0	0	0	0	0	0	1	1	7	2	3	5	4	4,97	1	1	1	0	75	0,5	448	454,5	2,66	0
194	0	46	2	0,6	25,46	127	77	0	0	101	6,2	0	0	188	83	91	69	0	0	0	0	0	0	0	1	0	1	0	0	0	0	1	1	2,1	0	0	0	40	20	0,2	412	570	2,76	0
195	1	65	2	1	24,56	165	89	1	0	104	5,7	0	0	171	57	95	95	0	0	0	0	0	0	0	1	0	0	0	0	0	0	0	0	2,06	0	1	1	40	19	0,5	427	880,5	2,95	1
196	0	28	1	0,5	17,25	120	70	0	0	86	5,9	0	0	156	64	81	53	0	0	0	0	0	0	0	1	0	1	1	6	6	3	3	4	4,95	0,25	1	1	0	28	0,7	549	497,5	2,7	0
197	1	49	0	0,5	31,28	140	90	1	1	100	6,4	0	0	180	58	99	116	0	0	0	0	0	0	0	1	0	0	0	12	15	6	5	8	7,01	1,5	1	1	0	76	6,4	607	551	2,74	0
198	0	45	0	0,5	37,65	130	80	0	0	90	5,9	0	0	160	47	79	171	0	0	0	0	0	0	0	1	0	1	1	10	4	6	5	6	4,83	1,5	1	1	0	17	0,2	350	543,5	2,74	0
199	1	77	1	20	30,7	150	70	0	1	110	6,1	0	0	209	77	113	96	0	0	0	0	1	0	0	1	0	0	1	4	0	2	2	2	3,17	0	1	1	80	28	0,7	406	956,5	2,98	1
200	0	42	1	3	23,24	110	50	0	0	90	5,7	0	0	159	40	97	108	0	0	0	0	0	0	0	1	0	1	1	3	3	7	5	5	4,29	0,625	1	1	0	21	0,2	315	540,5	2,73	0
201	1	70	2	11	31,29	158	85	1	1	98	4,9	0	0	95	26	49	101	0	0	0	0	0	0	0	0	0	0	0	0	0	0	0	0	2,89	0	0	1	40	62	0,7	288	652,5	2,82	1
202	1	54	2	1	21,86	140	90	0	0	93	5,2	0	0	197	66	123	38	0	0	0	0	0	0	0	1	0	0	0	3	4	5	5	5	4,69	0,75	1	1	40	30	1	564	532,5	2,73	0
203	0	46	2	20	26,58	127	77	0	0	76	5,3	0	0	234	107	116	55	0	0	0	0	0	0	0	0	0	1	1	1	0	1	1	0	1,96	0,125	0	0	40	9	0,2	374	498,5	2,7	0
204	0	79	0	1	28,67	140	90	0	1	96	5,7	0	0	204	61	106	185	0	1	0	0	0	0	0	0	0	0	1	1	2	4	2	2	4,6	0,5	1	1	0	82	0,5	572	747	2,87	1
205	0	53	1	1	50,54	130	85	0	1	121	6,1	0	0	240	69	149	108	0	0	0	0	0	0	0	0	0	0	1	1	2	1	1	1	3,78	0,125	1	1	80	39	1,4	418	596	2,78	1
206	0	49	2	4	34,55	180	90	1	0	127	6,6	0	0	252	37	183	160	0	0	0	0	0	0	0	0	0	1	1	4	22	8	6	8	7,32	2,125	1	0	0	74	1,3	558	603	2,78	0
207	1	56	0	1	30,31	145	95	1	1	106	5,6	0	0	172	49	102	107	0	0	0	0	0	0	0	1	0	0	1	0	0	1	0	0	1,25	0	1	0	0	6	0,3	414	582,5	2,77	0
208	1	59	2	1	31,13	130	75	1	0	117	5,7	0	0	216	73	127	79	0	0	0	0	0	0	0	1	0	0	0	0	0	2	1	4	1,11	0,5	0	0	80	4	0,2	290	601,5	2,78	0
209	1	60	0	15	20,02	145	75	0	0	77	5,7	0	0	226	73	135	90	0	0	0	0	0	0	0	1	0	1	1	0	0	0	0	3	2,13	0	1	1	40	21	0,2	344	687	2,84	1
210	1	42	0	2	34,01	139	91	0	0	107	5,7	0	0	182	49	90	217	0	0	0	0	0	0	0	1	0	0	1	2	6	3	2	3	3,64	0,875	1	0	40	8	0,3	329	516,5	2,71	0
211	0	62	0	1	31,72	120	87	0	0	82	5,6	0	0	227	54	141	161	0	1	0	0	0	0	0	1	0	1	0	0	0	0	0	0	2,58	0	1	1	0	40	0,9	482	610	2,79	1
212	1	33	0	1	30,28	140	70	0	0	118	6,6	0	0	215	42	134	193	0	0	0	0	0	0	0	1	0	1	1	1	4	4	3	2	3,9	0	1	1	0	24	0,5	332	506	2,71	0
213	0	60	0	2	33,32	120	84	0	0	81	5,4	0	0	230	55	148	133	0	0	0	0	0	0	0	1	0	1	1	0	0	3	2	6	3,13	0,625	1	1	80	48	0,6	474	562,5	2,75	0
214	0	57	1	18	20,51	114	77	0	0	77	5,3	0	0	172	66	97	44	0	0	0	0	0	0	0	0	0	0	0	0	0	1	1	4	1,82	0,5	0	1	0	11	0,2	414	573	2,76	0
215	1	77	2	0,5	29,4	160	70	1	1	99	6,9	0	0	299	46	225	141	0	0	0	1	1	0	0	1	0	1	0	0	0	0	0	4	2,96	0	0	0	0	69	0,2	487	900,5	2,95	1
216	0	43	1	8	23,24	114	82	0	0	80	5	0	0	228	58	155	73	0	0	0	0	0	0	0	1	0	0	0	0	0	0	0	0	2,49	0	1	1	80	35	0,2	397	430	2,63	0
217	0	40	0	0,5	20,6	100	80	0	0	77	4,8	0	0	236	76	133	133	0	0	0	0	0	0	0	1	0	1	1	2	0	2	1	0	2,14	0	0	0	80	12	0,2	279	549,5	2,74	0
218	0	84	0	1	38,26	155	95	0	1	89	5,6	0	0	193	70	108	77	0	0	0	0	1	0	0	1	0	0	0	0	0	5	2	5	3,8	0,25	1	1	0	84	0,6	460	860	2,94	1
219	1	76	2	9	27,76	165	80	1	1	110	6,7	0	0	186	67	104	76	0	1	0	1	1	0	0	1	0	1	0	0	0	0	0	1	2,43	0	1	1	0	32	0,4	465	802,5	2,9	1
220	0	68	2	1	41,13	136	90	1	1	94	5,7	0	0	218	92	107	94	0	1	0	0	0	0	1	1	0	1	0	0	0	0	0	0	2,19	0	1	1	40	23	0,3	343	626,5	2,8	1
221	0	52	1	1	24,56	105	65	0	0	78	5,4	0	0	184	48	115	103	0	0	0	0	0	0	0	1	0	0	0	1	0	0	0	0	1,82	0	0	1	160	9	0,2	357	438	2,64	0
